# Supplementary material for: Mesenchymal stem cells protect against acetaminophen hepatotoxicity by secreting regenerative cytokine hepatocyte growth factor
Source: Stem Cell Res Ther. 2022 Mar 4;13:94. doi: 10.1186/s13287-022-02754-x (PMC8895877; doi:10.1186/s13287-022-02754-x)
Supplement: Supplementary file 2 — Additional file 2: MTT analysis to optimize the NAC dose for blocking APAP-induced L-O2 cell necrosis. [file 13287_2022_2754_MOESM2_ESM.xlsx]

## Sheet: Sheet1
Product	Fluorochrome	Clone	Product No.	Producer
Anti-human CD105	FITC	43A3	323203	BioLegend
Anti-human CD44	FITC	C44Mab-5	397517	BioLegend
Anti-human CD90	FITC	5E10	328107	BioLegend
Anti-human CD73	PE	AD2	344003	BioLegend
Anti-human CD34	PE	581	343505	BioLegend
Anti-human CD45	FITC	HI30	304005	BioLegend
Anti-human HLA-DR	PerCP5.5	LN3	327019	BioLegend
Anti-mouse CD45	Brilliant Violet 421	30-F11	103133	BioLegend
Anti-mouse Ly-6G	PerCP5.5	1A8	127615	BioLegend
Anti-mouse CD11b	PE-Cy7	M1/70	101215	BioLegend
Anti-mouse F4/80	Brilliant Violet 605	BM8	123133	BioLegend
Anti-mouse Ly-6C	APC	HK1.4	128015	BioLegend
Monoclonal Anti-HGF	―	24612.1	H1896	Sigma-Aldrich
Monoclonal Anti-EGF	―	EGF-10	E2520	Sigma-Aldrich
Anti-human IL-6	―	MQ2-13A5	501101	Biolegend
Anti-GAPDH	―	1E6D9	60004-1-Ig	ProteinTech
Mouse HGF	―	―	50038-MNAH	Sino Biological
